# Supplementary material for: Precision Phenotypic Profiling and Capture of Circulating Tumor Cells via a Vertical Laminar Flow-Stacked Microfluidic Chip
Source: Micromachines (Basel). 2024 Apr 18;15(4):542. doi: 10.3390/mi15040542 (PMC11051858; doi:10.3390/mi15040542)
Supplement: Supplementary file 1 [file micromachines-15-00542-s001.zip]

Archive with 1 entries (1 files):
- micromachines-2938185-supplementary.pdf
